# Supplementary material for: Cerium Oxide Enhances the Toxicity of Zinc Oxide Nanoparticles in Human Lung Epithelial Cell Cultures
Source: Toxics. 2022 Sep 1;10(9):522. doi: 10.3390/toxics10090522 (PMC9502999; doi:10.3390/toxics10090522)
Supplement: Supplementary file 1 [file toxics-10-00522-s001.zip]

Archive with 1 entries (1 files):
- toxics-1841623-supplementary.pdf
